# Supplementary material for: Synthesis and Properties of 1,3-Disubstituted Ureas Containing (Adamantan-1-yl)(phenyl)methyl Fragment Based on One-Pot Direct Adamantane Moiety Inclusion
Source: Molecules. 2023 Apr 19;28(8):3577. doi: 10.3390/molecules28083577 (PMC10143370; doi:10.3390/molecules28083577)
Supplement: Supplementary file 1 [file molecules-28-03577-s001.zip]

Archive with 1 entries (1 files):
- molecules-2337831-supplementary.pdf
